# Supplementary material for: Clinical Safety and Performance of Ultra-High Dk Tisilfocon A Orthokeratology Lenses: A Prospective Multicenter Study
Source: Life (Basel). 2026 Jul 9;16(7):1143. doi: 10.3390/life16071143 (PMC13412474; doi:10.3390/life16071143)
Supplement: Supplementary file 1 [file life-16-01143-s001.zip]

Archive with 1 entries (1 files):
- life-4265958-supplementary.xlsx
