# Supplementary material for: Clinical Safety and Performance of Ultra-High Dk Tisilfocon A Orthokeratology Lenses: A Prospective Multicenter Study
Source: Life (Basel). 2026 Jul 9;16(7):1143. doi: 10.3390/life16071143 (PMC13412474; doi:10.3390/life16071143)
Supplement: Supplementary file 1 [file life-16-01143-s001.zip › life-4265958-supplementary.xlsx]

## Sheet: Table S1
Table S1. Time trends of covariates during follow-up period stratified by age groups (n=67)
Variable	Baseline	1W	4W	12W	24W	36W	48W	P for trenda
8-12 y/o (n=24)
Right Eye
Flat K	42.99±1.44	41.46±1.61	41.07±1.59	41.19±1.60	40.86±1.55	41.11±1.46	NA	<0.001*	-
logMAR	1.58±0.84	0.17±0.34	0.09±0.13	0.08±0.12	0.08±0.16	0.07±0.11	NA	<0.001*	-
Residual Refractive Error	-2.75±1.16	NA	-0.31±0.51	-0.23±0.40	-0.22±0.38	-0.24±0.52	NA	<0.001*	+
Axial length	24.53±0.72	NA	NA	24.56±0.70	24.61±0.68	24.63±0.71	24.68±0.71	<0.001*	+
Left Eye
Flat K	43.16±1.49	41.50±1.77	41.20±1.95	41.08±1.83	41.26±1.49	41.18±1.55	NA	<0.001*	-
logMAR	1.57±0.83	0.14±0.27	0.07±0.13	0.08±0.13	0.06±0.14	0.06±0.11	NA	<0.001*	-
Residual Refractive Error	-2.67±1.04	NA	-0.28±0.53	-0.21±0.42	-0.18±0.40	-0.20±0.35	NA	<0.001*	+
Axial length	24.43±0.69	NA	NA	24.46±0.69	24.50±0.68	24.54±0.65	24.60±0.68	<0.001*	+
13-18 y/o (n=22)
Right Eye
Flat K	42.54±1.21	40.29±1.68	40.20±1.98	39.92±1.85	39.86±1.75	39.86±1.81	NA	<0.001*	-
logMAR	1.95±1.01	0.12±0.14	0.20±0.49	0.13±0.14	0.12±0.16	0.15±0.15	NA	<0.001*	-
Residual Refractive Error	-4.26±2.21	NA	-0.84±1.31	-0.34±0.55	-0.39±0.68	-0.69±0.83	NA	<0.001*	+
Axial length	25.57±0.94	NA	NA	25.57±0.93	25.57±0.92	25.61±0.88	25.68±0.93	0.002*	+
Left Eye
Flat K	42.51±1.19	40.46±1.77	40.13±2.15	40.03±1.43	39.66±1.73	40.05±1.57	NA	<0.001*	-
logMAR	1.98±0.89	0.35±0.58	0.19±0.18	0.12±0.14	0.16±0.16	0.13±0.14	NA	<0.001*	-
Residual Refractive Error	-4.45±2.25	NA	-0.82±0.81	-0.38±0.55	-0.40±0.73	-0.55±0.59	NA	<0.001*	+
Axial length	25.59±0.81	NA	NA	25.58±0.80	25.59±0.79	25.61±0.80	25.66±0.81	0.016*	+
≧19 y/o (n=21)
Right Eye
Flat K	43.22±1.34	40.35±1.43	39.81±1.54	39.75±1.83	39.93±1.82	40.05±1.68	NA	<0.001*	-
logMAR	2.31±0.77	0.44±0.46	0.19±0.23	0.15±0.22	0.15±0.20	0.12±0.12	NA	<0.001*	-
Residual Refractive Error	-5.42±2.00	NA	-0.40±1.10	-0.57±0.92	-0.36±0.63	-0.50±0.67	NA	<0.001*	+
Axial length	26.01±1.33	NA	NA	25.97±1.33	25.94±1.34	25.96±1.33	25.98±1.33	0.184
Left Eye
Flat K	43.21±1.30	40.69±1.31	40.05±1.88	39.93±2.02	40.27±1.80	40.19±1.80	NA	<0.001*	-
logMAR	2.25±0.73	0.35±0.43	0.25±0.26	0.18±0.20	0.20±0.18	0.17±0.17	NA	<0.001*	-
Residual Refractive Error	-5.43±1.99	NA	-0.65±1.11	-0.45±0.85	-0.76±0.88	-0.71±0.87	NA	<0.001*	+
Axial length	26.04±1.40	NA	NA	26.01±1.42	26.01±1.45	26.01±1.44	26.06±1.40	0.531
Data are presented as mean ± standard deviation. *p-value<0.01 was considered statistically significant after test. a P-value for time in the generalized estimating equations model after adjustment for covariates, including age, sex, and time.

## Sheet: Table S2
Table S2. Time trends of covariates during follow-up period stratified by SE groups (n=67)
Variable	Baseline	1W	4W	12W	24W	36W	48W	P for trenda
≦-3.0D
Right Eye (n=26)
Flat K	43.01±1.45	41.57±1.51	41.42±1.41	41.43±1.46	41.25±1.48	41.32±1.34	NA	<0.001*	-
logMAR	1.22±0.73	0.17±0.33	0.08±0.11	0.08±0.11	0.05±0.11	0.06±0.08	NA	<0.001*	-
Residual Refractive Error	-1.98±0.74	NA	-0.27±0.48	-0.17±0.36	-0.14±0.29	-0.19±0.33	NA	<0.001*	+
Axial length	24.41±0.59	NA	NA	24.45±0.58	24.50±0.55	24.52±0.60	24.60±0.59	<0.001*	+
Left Eye (n=26)
Flat K	43.31±1.62	41.80±1.69	41.62±1.80	41.44±1.67	41.43±1.49	41.46±1.53	NA	<0.001*	-
logMAR	1.36±0.72	0.13±0.26	0.09±0.14	0.08±0.13	0.06±0.10	0.06±0.11	NA	<0.001*	-
Residual Refractive Error	-2.07±0.54	NA	-0.27±0.45	-0.17±0.37	-0.13±0.28	-0.21±0.37	NA	<0.001*	+
Axial length	24.18±0.65	NA	NA	24.22±0.65	24.25±0.64	24.31±0.62	24.36±0.64	0.001*	+
-3.0D~-5.0D
Right Eye (n=21)
Flat K	42.97±1.07	41.04±1.10	40.65±1.24	40.52±1.36	40.26±1.39	40.53±1.38	NA	<0.001*	-
logMAR	2.11±0.67	0.21±0.31	0.14±0.19	0.12±0.2	0.08±0.16	0.1±0.13	NA	<0.001*	-
Residual Refractive Error	-4.20±0.59	NA	-0.60±0.80	-0.36±0.65	-0.18±0.54	-0.38±0.66	NA	<0.001*	+
Axial length	25.09±0.67	NA	NA	25.09±0.66	25.10±0.66	25.13±0.65	25.15±0.68	0.011*	+
Left Eye (n=19)
Flat K	42.75±0.87	40.68±1.01	40.61±1.37	40.41±1.23	40.54±1.31	40.45±1.22	NA	<0.001*	-
logMAR	1.92±0.61	0.22±0.3	0.15±0.21	0.11±0.17	0.14±0.20	0.11±0.14	NA	<0.001*	-
Residual Refractive Error	-3.87±0.56	NA	-0.49±0.68	-0.24±0.44	-0.28±0.75	-0.41±0.68	NA	<0.001*	+
Axial length	25.09±0.45	NA	NA	25.10±0.44	25.13±0.43	25.13±0.44	25.18±0.44	0.012*	+
>-5.0D
Right Eye (n=20)
Flat K	42.73±1.51	39.32±1.44	38.77±1.54	38.68±1.61	38.91±1.54	38.97±1.60	NA	<0.001*	-
logMAR	2.66±0.66	0.36±0.43	0.27±0.52	0.16±0.17	0.24±0.19	0.20±0.14	NA	<0.001*	-
Residual Refractive Error	-6.70±1.07	NA	-0.75±1.59	-0.64±0.87	-0.70±0.70	-0.93±0.86	NA	<0.001*	+
Axial length	26.69±1.08	NA	NA	26.63±1.13	26.61±1.14	26.62±1.10	26.69±1.13	0.952
Left Eye(n=24) (n=22)
Flat K	42.73±1.33	40.05±1.66	39.04±1.95	39.08±1.66	39.14±1.69	39.41±1.6	NA	<0.001*	-
logMAR	2.58±0.72	0.49±0.63	0.28±0.23	0.20±0.17	0.22±0.16	0.19±0.16	NA	<0.001*	-
Residual Refractive Error	-6.76±1.06	NA	-1.01±1.16	-0.62±0.87	-0.93±0.83	-0.84±0.75	NA	<0.001*	+
Axial length	26.41±1.1	NA	NA	26.38±1.12	26.37±1.15	26.38±1.15	26.44±1.11	0.286
Data are presented as mean ± standard deviation. *p-value<0.01 was considered statistically significant after test. a P-value for time in the generalized estimating equations model after adjustment for covariates, including age, sex, and time.

## Sheet: Table S3
Table S3. Self-reported symptoms, problems, and complains during follow-up period.
Item	W1	W4	W12	W24	W36	Total	%
Dryness	0	0	0	0	0	0	0
Burning Sensation	0	0	0	0	0	0	0
Tingling	0	0	0	0	0	0	0
Itch	0	2	0	0	0	2	0.00298507
Photophobia	0	0	0	0	0	0	0
Glare/Halo	2	0	0	0	0	2	0.00298507
Foreign Body Sensation	8	0	0	0	0	8	0.0119403
Tearing	2	0	0	0	0	2	0.00298507
Abnormal Eye Discharge	0	0	0	0	0	0	0
Fatigue	0	0	0	0	0	0	0
Difficult to Wear	0	0	0	0	0	0	0
Unstable Vision	2	1	0	0	0	3	0.00447761
Poor Distant Vision	8	2	0	0	0	10	0.0149254
Poor Near Vision	0	0	0	0	0	0	0
Lens Shift	0	0	0	0	0	0	0
Other	0	0	0	0	0	0	0
No Above Question	112	129	134	134	134	643	0.959701
Total	134	134	134	134	134	670	1

## Sheet: Table S4
Table S4. Slit lamp examination results during follow-up periods.
	Grade 1		Grade 2		Grade 3
	OD	OS	OD	OS	OD	OS
Corneal ulcer	0	0	0	0	0	0
	0	0	0	0	0	0
Scarring	0	0	0	0	0	0
	0	0	0	0	0	0
Neovascularization	0	0	0	0	0	0
	0	0	0	0	0	0
Corneal edema	0	0	0	0	0	0
	0	0	0	0	0	0
Opacification	0	0	0	0	0	0
	0	0	0	0	0	0
Corneal staining	1	2	0	0	0	0
	0.00146628	0.00293255	0	0	0	0
Eye infection	0	0	0	0	0	0
	0	0	0	0	0	0
Limbal injection	0	0	0	0	0	0
	0	0	0	0	0	0
Bulbar injection	0	0	0	0	0	0
	0	0	0	0	0	0
Keratitis	0	0	0	0	0	0
	0	0	0	0	0	0
Blepharitis	0	0	0	0	0	0
	0	0	0	0	0	0
Conjunctivitis	0	0	0	0	0	0
	0	0	0	0	0	0
Iritis	0	0	0	0	0	0
	0	0	0	0	0	0
Giant Papilla	0	0	0	0	0	0
	0	0	0	0	0	0
Other (allergic conjunctivitis)	4	3	0	0	0	0
	0.0058651	0.00439883	0	0	0	0
Total	5	5	0	0	0	0
	0.00733138	0.00733138	0	0	0	0
